# Supplementary material for: Kappa-Opioid Receptor Blockade Ameliorates Obesity Caused by Estrogen Withdrawal via Promotion of Energy Expenditure through mTOR Pathway
Source: Int J Mol Sci. 2022 Mar 14;23(6):3118. doi: 10.3390/ijms23063118 (PMC8953356; doi:10.3390/ijms23063118)
Supplement: Supplementary file 1 [file ijms-23-03118-s001.zip]

Archive with 1 entries (1 files):
- ijms-1580284-supplementary.pdf
